# Supplementary material for: Comparison of Various Solvent Extracts and Major Bioactive Components from Unsalt-Fried and Salt-Fried Rhizomes of Anemarrhena asphodeloides for Antioxidant, Anti-α-Glucosidase, and Anti-Acetylcholinesterase Activities
Source: Antioxidants (Basel). 2022 Feb 14;11(2):385. doi: 10.3390/antiox11020385 (PMC8868586; doi:10.3390/antiox11020385)
Supplement: Supplementary file 1 [file antioxidants-11-00385-s001.zip]

Archive with 1 entries (1 files):
- antioxidants-1595439-supplementary.pdf
